# Supplementary material for: Circulatory C-type natriuretic peptide reduces mucopolysaccharidosis-associated craniofacial hypoplasia in vivo
Source: PLoS One. 2022 Nov 10;17(11):e0277140. doi: 10.1371/journal.pone.0277140 (PMC9648782; doi:10.1371/journal.pone.0277140)
Supplement: S2 File — (XLSX) [file pone.0277140.s002.xlsx]

## Sheet: WT vs MPS Ⅶ
	WT		MPS Ⅶ
	Mean	Standard Deviation	Mean	Standard Deviation	p-value
	(mm)		(mm)		(<)
Length 1-2	8.15	0.6198	6.398	0.5559	0.01
L1-4	19.83	0.6415	18.12	0.7727	0.01
L1-7	2.468	0.1228	2.254	0.2177	ns
L1-8	6.085	0.2887	5.665	0.3146	0.05
L1-9	6.377	0.3639	5.135	0.3616	0.01
L1-10	8.275	0.3861	7.035	0.5247	0.01
L1-12	12.24	0.5681	10.22	0.5824	0.01
L1-14	15.7	0.4886	13.54	0.6811	0.01
L1-15	17.11	0.6309	15.19	0.768	0.01
L1-18	2.534	0.1709	2.324	0.1192	0.05
L1-20	6.328	0.4064	5.11	0.3339	0.01
L1-21	8.241	0.3978	6.941	0.53	0.01
L1-23	12.21	0.4554	10.23	0.5839	0.01
L1-25	15.52	0.456	13.34	0.4931	0.01
L2-3	6.876	0.4124	6.674	0.4638	ns
L2-10	3.729	0.08751	3.931	0.1799	0.05
L2-12	4.892	0.2114	4.643	0.3206	ns
L2-21	3.522	0.17	3.705	0.1544	ns
L2-23	4.751	0.2612	4.542	0.4092	ns
L4-3	5.167	0.3682	5.501	0.3944	ns
L4-5	3.474	0.3208	3.629	0.322	ns
L4-6	17.88	0.3468	16.99	0.4336	0.01
L4-7	19.2	0.5427	18.23	0.5148	0.01
L4-12	8.612	0.2026	9.132	0.2969	0.01
L4-14	9.877	0.2131	10.68	0.2175	0.01
L4-15	7.595	0.1497	8.224	0.1471	0.01
L4-16	6.974	0.2679	7.111	0.2886	ns
L4-17	17.87	0.2844	16.83	0.4912	0.01
L4-23	8.501	0.1766	8.974	0.3583	0.05
L4-25	9.877	0.2353	10.58	0.411	0.01
L4-26	7.639	0.2042	8.157	0.303	0.01
L4-27	6.825	0.2241	7.045	0.3846	ns
L5-12	11.77	0.3247	12.23	0.3203	0.05
L5-15	9.164	0.2232	9.617	0.1262	0.01
L5-16	6.905	0.2315	7.027	0.168	ns
L5-26	9.229	0.2375	9.549	0.1866	0.05
L5-27	6.794	0.19	7	0.2201	ns
L6-9	4.021	0.2172	3.303	0.1667	0.01
L6-10	5.912	0.2151	5.289	0.2584	0.01
L6-11	8.353	0.2471	7.865	0.2678	0.01
L6-12	10	0.2733	8.707	0.3511	0.01
L7-8	4.477	0.2495	4.468	0.2674	ns
L7-9	5.364	0.3925	4.433	0.4464	0.01
L7-11	9.329	0.5007	8.906	0.5438	ns
L7-12	11.71	0.5164	10.38	0.4542	0.01
L7-13	10.59	0.3734	9.815	0.3399	0.01
L7-15	15.85	0.578	14.58	0.5903	0.01
L8-9	3.168	0.1522	2.832	0.2009	0.01
L8-11	5.957	0.332	5.657	0.2212	ns
L9-10	2.407	0.1567	2.957	0.2549	0.01
L9-20	6.347	0.1751	6.159	0.3659	ns
L10-21	6.58	0.2636	7.074	0.2721	0.01
L11-22	10.99	0.192	11.28	0.1983	0.05
L12-15	6.382	0.0768	6.478	0.3568	ns
L12-23	5.662	0.2344	5.892	0.2001	ns
L15-16	3.985	0.16	3.84	0.1224	ns
L17-20	3.953	0.1907	3.208	0.1265	0.01
MAX(14-25)	13.02	0.3205	13.32	0.3646	ns

## Sheet: MPS Ⅶ vs MPS Ⅶ-GUSB
	MPS Ⅶ		MPS Ⅶ-GUSB
	Mean	Standard Deviation	Mean	Standard Deviation	p-value
	(mm)		(mm)		(<)
L1-2	6.398	0.5559	6.569	0.5664	ns
L1-4	18.12	0.7727	19.27	0.6875	0.05
L1-7	2.254	0.2177	2.278	0.1474	ns
L1-8	5.665	0.3146	5.751	0.2332	ns
L1-9	5.135	0.3616	5.488	0.258	ns
L1-10	7.035	0.5247	7.034	0.4536	ns
L1-12	10.22	0.5824	10.85	0.526	ns
L1-14	13.54	0.6811	13.91	0.3939	ns
L1-15	15.19	0.768	15.78	0.5534	ns
L1-18	2.324	0.1192	2.339	0.08935	ns
L1-20	5.11	0.3339	5.501	0.2333	0.05
L1-21	6.941	0.53	7.263	0.484	ns
L1-23	10.23	0.5839	10.78	0.4842	ns
L1-25	13.34	0.4931	13.99	0.7219	ns
L2-3	6.674	0.4638	7.433	0.3803	0.01
L2-10	3.931	0.1799	3.692	0.19	0.05
L2-12	4.643	0.3206	4.948	0.2268	ns
L2-21	3.705	0.1544	3.558	0.1042	ns
L2-23	4.542	0.4092	4.847	0.1477	ns
L4-3	5.501	0.3944	5.674	0.2469	ns
L4-5	3.629	0.322	2.735	0.5794	0.01
L4-6	16.99	0.4336	17.32	0.6066	ns
L4-7	18.23	0.5148	19.1	0.5284	0.05
L4-12	9.132	0.2969	9.446	0.5652	ns
L4-14	10.68	0.2175	10.57	0.4912	ns
L4-15	8.224	0.1471	7.994	0.6696	ns
L4-16	7.111	0.2886	6.848	0.4566	ns
L4-17	16.83	0.4912	17.2	0.5192	ns
L4-23	8.974	0.3583	9.525	0.2894	0.05
L4-25	10.58	0.411	10.778	0.564	ns
L4-26	8.157	0.303	8.176	0.5445	ns
L4-27	7.045	0.3846	7.269	0.5367	ns
L5-12	12.23	0.3203	11.78	0.8032	ns
L5-15	9.617	0.1262	9.067	0.8425	ns
L5-16	7.027	0.168	6.789	0.6541	ns
L5-26	9.549	0.1866	9.064	0.7852	ns
L5-27	7	0.2201	6.849	0.2034	ns
L6-9	3.303	0.1667	3.199	0.2591	ns
L6-10	5.289	0.2584	4.915	0.3238	0.05
L6-11	7.865	0.2678	7.602	0.2616	ns
L6-12	8.707	0.3511	8.633	0.1839	ns
L7-8	4.468	0.2674	4.392	0.18	ns
L7-9	4.433	0.4464	4.602	0.2315	ns
L7-11	8.906	0.5438	8.825	0.3214	ns
L7-12	10.38	0.4542	10.77	0.2554	ns
L7-13	9.815	0.3399	10.04	0.1957	ns
L7-15	14.58	0.5903	14.96	0.1854	ns
L8-9	2.832	0.2009	2.95	0.1986	ns
L8-11	5.657	0.2212	5.735	0.182	ns
L9-10	2.957	0.2549	2.672	0.2397	ns
L9-20	6.159	0.3659	6.213	0.421	ns
L10-21	7.074	0.2721	6.813	0.2127	ns
L11-22	11.28	0.1983	11.34	0.2075	ns
L12-15	6.478	0.3568	6.348	0.2083	ns
L12-23	5.892	0.2001	5.898	0.1834	ns
L15-16	3.84	0.1224	3.674	0.1483	ns
L17-20	3.208	0.1265	3.076	0.166	ns
MAX(14-25)	13.32	0.3646	12.95	0.2952	ns

## Sheet: MPS Ⅶ vs MPS SAP-CNP
	MPS Ⅶ		MPS/SAP-CNP
	Mean	Standard Deviation	Mean	Standard Deviation	p-value
	(mm)		(mm)		(<)
L1-2	6.398	0.5559	6.938	0.2812	ns
L1-4	18.12	0.7727	19.82	0.5499	0.01
L1-7	2.254	0.2177	2.312	0.081	ns
L1-8	5.665	0.3146	5.931	0.1288	ns
L1-9	5.135	0.3616	5.487	0.2126	ns
L1-10	7.035	0.5247	7.476	0.3267	ns
L1-12	10.22	0.5824	10.81	0.5005	ns
L1-14	13.54	0.6811	14.256	0.5648	ns
L1-15	15.19	0.768	16.146	0.4724	0.05
L1-18	2.324	0.1192	2.715	0.9202	ns
L1-20	5.11	0.3339	5.52	0.294	0.05
L1-21	6.941	0.53	7.47	0.3984	ns
L1-23	10.23	0.5839	10.9	0.5362	ns
L1-25	13.34	0.4931	14.06	0.4832	0.05
L2-3	6.674	0.4638	7.764	0.3889	0.01
L2-10	3.931	0.1799	3.988	0.1745	ns
L2-12	4.643	0.3206	4.685	0.2473	ns
L2-21	3.705	0.1544	3.858	0.1165	ns
L2-23	4.542	0.4092	4.708	0.2583	ns
L4-3	5.501	0.3944	5.512	0.119	ns
L4-5	3.629	0.322	3.158	0.405	0.01
L4-6	16.99	0.4336	18.24	0.4016	0.01
L4-7	18.23	0.5148	19.59	0.2543	0.01
L4-12	9.132	0.2969	10.09	0.3257	0.01
L4-14	10.68	0.2175	11.07	0.3111	0.05
L4-15	8.224	0.1471	8.348	0.3976	ns
L4-16	7.111	0.2886	6.991	0.3602	ns
L4-17	16.83	0.4912	18.538	0.7488	0.01
L4-23	8.974	0.3583	9.922	0.2768	0.01
L4-25	10.58	0.411	11.07	0.2388	0.05
L4-26	8.157	0.303	8.246	0.2105	ns
L4-27	7.045	0.3846	6.975	0.1238	ns
L5-12	12.23	0.3203	12.9	0.2367	0.01
L5-15	9.617	0.1262	9.86	0.2721	ns
L5-16	7.027	0.168	7.213	0.214	ns
L5-26	9.549	0.1866	9.652	0.1844	ns
L5-27	7	0.2201	7.07	0.1233	ns
L6-9	3.303	0.1667	3.366	0.1332	ns
L6-10	5.289	0.2584	5.415	0.2609	ns
L6-11	7.865	0.2678	8.146	0.3487	ns
L6-12	8.707	0.3511	8.933	0.2783	ns
L7-8	4.468	0.2674	4.524	0.2599	ns
L7-9	4.433	0.4464	4.49	0.1692	ns
L7-11	8.906	0.5438	9.099	0.2967	ns
L7-12	10.38	0.4542	10.695	0.1851	ns
L7-13	9.815	0.3399	10.1	0.1076	ns
L7-15	14.58	0.5903	15.26	0.1605	0.05
L8-9	2.832	0.2009	3.065	0.2382	ns
L8-11	5.657	0.2212	5.788	0.3211	ns
L9-10	2.957	0.2549	2.971	0.2352	ns
L9-20	6.159	0.3659	6.484	0.3342	ns
L10-21	7.074	0.2721	7.3019	0.2587	ns
L11-22	11.28	0.1983	11.53	0.2981	ns
L12-15	6.478	0.3568	6.715	0.1951	ns
L12-23	5.892	0.2001	5.901	0.2442	ns
L15-16	3.84	0.1224	4.032	0.1564	0.05
L17-20	3.208	0.1265	3.42	0.2142	ns
MAX(14-25)	13.32	0.3646	13.46	0.341	ns

## Sheet: MPS Ⅶ vs MPS Ⅶ-GUSB SAP-CNP
	MPS Ⅶ		MPS Ⅶ-GUSB/SAP-CNP
	Mean	Standard Deviation	Mean	Standard Deviation	p-value
	(mm)		(mm)		(<)
L1-2	6.398	0.5559	7.069	0.1624	0.05
L1-4	18.12	0.7727	20.31	0.3697	0.01
L1-7	2.254	0.2177	2.287	0.06733	ns
L1-8	5.665	0.3146	6.012	0.05	0.05
L1-9	5.135	0.3616	5.765	0.1735	0.01
L1-10	7.035	0.5247	7.772	0.17	0.01
L1-12	10.22	0.5824	11.438	0.2283	0.01
L1-14	13.54	0.6811	14.743	0.0086	0.01
L1-15	15.19	0.768	16.474	0.2106	0.01
L1-18	2.324	0.1192	2.426	0.09123	ns
L1-20	5.11	0.3339	5.742	0.2027	0.01
L1-21	6.941	0.53	7.658	0.2636	0.05
L1-23	10.23	0.5839	11.3	0.2858	0.01
L1-25	13.34	0.4931	14.72	0.537	0.01
L2-3	6.674	0.4638	8.163	0.2296	0.01
L2-10	3.931	0.1799	3.849	0.1192	ns
L2-12	4.643	0.3206	5.137	0.2713	0.05
L2-21	3.705	0.1544	3.654	0.1573	ns
L2-23	4.542	0.4092	4.9	0.2837	ns
L4-3	5.501	0.3944	5.386	0.2406	ns
L4-5	3.629	0.322	2.729	0.3455	0.01
L4-6	16.99	0.4336	18.29	0.457	0.01
L4-7	18.23	0.5148	19.93	0.287	0.01
L4-12	9.132	0.2969	9.922	0.3722	0.01
L4-14	10.68	0.2175	10.835	0.3048	ns
L4-15	8.224	0.1471	8.282	0.2753	ns
L4-16	7.111	0.2886	6.947	0.1678	ns
L4-17	16.83	0.4912	18.49	0.4708	0.01
L4-23	8.974	0.3583	9.899	0.2855	0.01
L4-25	10.58	0.411	10.83	0.2445	ns
L4-26	8.157	0.303	8.301	0.2264	ns
L4-27	7.045	0.3846	6.77	0.2516	ns
L5-12	12.23	0.3203	12.37	0.352	ns
L5-15	9.617	0.1262	9.653	0.176	ns
L5-16	7.027	0.168	7.175	0.1377	ns
L5-26	9.549	0.1866	9.644	0.3013	ns
L5-27	7	0.2201	6.97	0.2465	ns
L6-9	3.303	0.1667	3.419	0.1545	ns
L6-10	5.289	0.2584	5.306	0.3085	ns
L6-11	7.865	0.2678	7.948	0.2876	ns
L6-12	8.707	0.3511	9.123	0.4	0.05
L7-8	4.468	0.2674	4.524	0.2548	ns
L7-9	4.433	0.4464	4.701	0.2176	ns
L7-11	8.906	0.5438	9.144	0.1149	ns
L7-12	10.38	0.4542	11.14	0.2026	0.01
L7-13	9.815	0.3399	10.3	0.1628	0.01
L7-15	14.58	0.5903	15.49	0.1268	0.01
L8-9	2.832	0.2009	2.808	0.165	ns
L8-11	5.657	0.2212	5.816	0.2154	ns
L9-10	2.957	0.2549	2.948	0.1688	ns
L9-20	6.159	0.3659	6.229	0.2937	ns
L10-21	7.074	0.2721	6.995	0.1289	ns
L11-22	11.28	0.1983	11.25	0.6922	ns
L12-15	6.478	0.3568	6.314	0.1768	ns
L12-23	5.892	0.2001	5.921	0.1713	ns
L15-16	3.84	0.1224	4.02	0.1478	0.05
L17-20	3.208	0.1265	3.47	0.2116	0.05
MAX(14-25)	13.32	0.3646	13.24	0.2292	ns
